# Supplementary material for: Spatial Multiplexing of Whispering Gallery Mode Sensors
Source: Sensors (Basel). 2023 Jun 26;23(13):5925. doi: 10.3390/s23135925 (PMC10346463; doi:10.3390/s23135925)
Supplement: Supplementary file 1 [file sensors-23-05925-s001.zip]

Archive with 3 entries (3 files):
- 2sphere.mp4
- Run1b.mp4
- Run2b.mp4
